# Supplementary material for: Evaluation of a Murine Single-Blood-Injection SAH Model
Source: PLoS One. 2014 Dec 29;9(12):e114946. doi: 10.1371/journal.pone.0114946 (PMC4278886; doi:10.1371/journal.pone.0114946)
Supplement: S1 Table — Scale used for neurological examination. Neurologic deficits were examined using a scale previously described by Parra et al. (2002). (XLSX) [file pone.0114946.s004.xlsx]

## Sheet: Tabelle1
	Motor Score
	1	2	3	4
Mouse activity in the open field	No movement	Movement, no walls approached	1 – 2 walls approached	3 – 4 walls approached
Limb symmetry	Left forelimb, no movement	Minimal movement	Abnormal forelimb walk	Symmetrical extension
(suspended by tail)
Climbing	Fails to hold	Holds < 4 sec.	Holds, no displacement	Displaces across mesh
(on inverted metal mesh)
Balance	Falls < 2 sec	Falls > 2 sec	Holds, no displacement	Displaces across rod
(on 2 cm diameter rod)
	Sensory Score
	1	2	3
Proprioception	No reaction, head turning	Asymmetrical head turning	Symmetrical
(cotton tip on bitateral neck)
Vibrissae	No reaction	Asymmetrical head turning	Symmetrical
(cotton tip to vibrissae)
Visual	No reaction	Unilateral blink	Bilateral blink
(tip toward each eye)
Olfactory	No sniffing	Brief sniff	Sniff > 2 sec
(lemon juice on tip)
Tactile	No reaction	Delayed withdrawal	Immediate withdrawal
